# Supplementary material for: Neural speech restoration at the cocktail party: Auditory cortex recovers masked speech of both attended and ignored speakers
Source: PLoS Biol. 2020 Oct 22;18(10):e3000883. doi: 10.1371/journal.pbio.3000883 (PMC7644085; doi:10.1371/journal.pbio.3000883)
Supplement: S1 Data — Model prediction accuracy maps and spectrotemporal response functions for plots shown in Fig 2. Data are stored as pickled Python/Eelbrain objects with corresponding meta-data. (ZIP) [file pbio.3000883.s003.zip]

Archive with 2 entries (2 files):
- Fig_2_r_maps.pickle
- Fig_2_strfs.pickle
