# Supplementary material for: Neural speech restoration at the cocktail party: Auditory cortex recovers masked speech of both attended and ignored speakers
Source: PLoS Biol. 2020 Oct 22;18(10):e3000883. doi: 10.1371/journal.pbio.3000883 (PMC7644085; doi:10.1371/journal.pbio.3000883)
Supplement: S2 Data — Details as S1 Data. (ZIP) [file pbio.3000883.s004.zip]

Archive with 2 entries (2 files):
- Fig_3_r_maps.pickle
- Fig_3_strfs.pickle
